# Supplementary material for: Pulmonary vein isolation by visually guided laser balloon ablation: single-center 5-year follow-up results
Source: J Interv Card Electrophysiol. 2023 Apr 15;66(9):2081–9. doi: 10.1007/s10840-023-01544-6 (PMC10694101; doi:10.1007/s10840-023-01544-6)
Supplement: Supplementary file 1 — Supplementary file1 (XLSX 17 KB) [file 10840_2023_1544_MOESM1_ESM.xlsx]

## Sheet: Database laser Ablation SPSS_up
CaseNr	AFtype	FluoroscopyTime(Min)	ProcedureTime(Min)	DAP	Event(Relapse)	Time_to_Relapse_or_Censoring(Months)
1	PAR	27	155	20497	0	65.7413
2	PAR	19.25	129	26087	1	18.4641
3	PER	37	220	35917	1	10.1191
4	PAR	17.32	107	3189	0	65.5441
5	PAR	34.5	173	27554	0	63.8686
6	PAR	22.75	121	16925	0	63.8686
7	PAR	13	125	11278	0	63.3758
8	PAR	13.25	143	9234	0	63.1786
9	PAR	13.5	124	5836	0	63.1786
10	PAR	21	148	10480	1	1.9384
11	PAR	27.75	135	14280	0	62.9158
12	PER	15.75	137	6750	0	62.7844
13	PAR	30	166	12372	0	62.7844
14	PER	14.75	130	10009	0	62.4887
15	PAR	36.75	207	10895	0	62.4887
16	PAR	13.5	178	5663	0	62.0945
17	PER	10.25	119	8208	0	62.0945
18	PAR	20.75	157	6753	1	30.8172
19	PAR	19.75	117	3699	0	61.7988
20	PAR	33	200	15923	1	28.0575
21	PER	32.75	238	10479	1	49.7741
22	PAR	16.5	129	8014	0	55.5565
23	PER	22.25	147	9350	0	60.7474
24	PAR	29.75	199	11354	1	19.2526
25	PAR	11.25	136	6496	1	3.94251
26	PAR	11.5	113	3858	1	29.5031
27	PAR	11.75	169	2674	0	60.2546
28	PAR	27	226	23161	0	60.2546
29	PAR	14.5	140	7325	0	60.1889
30	PAR	14	117	4998	0	60.1889
31	PAR	16	133	3400	0	59.729
32	PAR	9	105	5020	0	59.729
33	PAR	42	173	6811	0	59.3018
34	PER	21.75	117	12219	0	59.3018
35	PAR	26.75	162	21005	0	58.5791
36	PER	24.75	122	74892	0	58.5791
37	PAR	14.5	140	2002	0	58.4476
38	PER	15.25	121	6511	0	58.4476
39	PAR	8.25	140	2505	1	6.11088
40	PER	13.5	174	3013	0	57.9877
41	PER	24.5	159	14664	0	57.922
42	PER	27.5	162	14664	0	57.922
43	PER	12	157	5712	0	57.7577
44	PAR	8	122	3180	1	43.4333
45	PAR	16	144	4980	0	57.692
46	PAR	10.75	140	3186	0	57.692
47	PAR	14	144	2702	0	57.5277
48	PAR	18	109	4355	0	57.5277
49	PER	15.25	116	5327	0	56.92
50	PAR	12.75	143	4283	0	56.8378
51	PAR	15.25	115	4291	1	2.52977
52	PAR	19	155	4957	0	56.6078
53	PAR	14.75	120	4960	0	56.6078
54	PER	19.5	140	4705	0	56.1478
55	PAR	12	105	4497	1	4.23819
56	PAR	44.5	226	15116	0	56.115
57	PAR	15.75	144	6250	1	22.6037
58	PER	11.5	135	5969	0	56.0821
59	PER	22.25	181	5469	0	55.9179
60	PAR	21	174	5820	0	55.9179
61	PAR	28	170	7457	0	55.6879
62	PAR	8.75	98	2347	0	55.6879
63	PAR	21.25	204	5800	0	55.4579
64	PER	19.75	170	8744	1	12.0246
65	PAR	10.5	140	3964	0	55.4251
66	PAR	12.25	144	3695	0	55.3265
67	PER	18.75	120	3885	0	55.3265
68	PAR	23.5	140	8610	0	55.1951
69	PAR	15	144	4550	0	55.1951
70	PER	9	120	4991	1	46.5216
71	PER	24	166	8070	0	54.9979
72	PER	14.5	159	13106	0	54.2752
73	PAR	13.75	125	12415	0	54.2752
74	PAR	11.5	135	5330	0	54.078
75	PER	8	106	5384	1	18.0041
76	PAR	20.25	209	3817	1	46.4887
77	PAR	19.25	165	10211	1	2.98973
78	PER	43.25	219	25896	1	18.037
79	PAR	16.75	125	6014	1	1.51129
80	PAR	11.75	102	6029	1	28.846
81	PER	15.75	163	3752	1	8.54209
82	PAR	16.25	148	4635	0	53.5852
83	PER	11.5	115	3849	1	0.459959
84	PAR	10	90	2796	0	53.3881
85	PER	11	125	15864	0	53.3224
86	PAR	13	120	3209	0	52.9281
87	PAR	12.5	109	2529	0	52.9281
88	PAR	9	115	3020	1	3.74538
89	PER	12.5	113	5046	0	52.2053
90	PAR	14.75	162	4982	0	51.9754
91	PAR	12.75	101	1274	0	51.9754
92	PER	9	144	3089	0	51.8768
93	PAR	14	159	3603	0	51.7782
94	PAR	9	102	1737	0	51.7782
95	PAR	15	125	68754	0	51.6797
96	PER	35	150	8356	0	51.6797
97	PER	9.75	203	4463	0	51.4825
98	PER	12.75	119	6236	1	8.24641
99	PAR	17.3	143	6791	1	3.54825
100	PER	8	115	3555	0	30.423
101	PAR	15.25	113	19980	0	51.0554
102	PAR	15.5	102	3966	0	51.0554
103	PAR	7	125	2707	0	50.8583
104	PAR	4.75	94	3014	0	50.8583
105	PAR	10.25	93	1815	0	50.1684
106	PER	16	122	6570	0	50.1684
107	PAR	13.5	120	3045	0	50.1355
108	PAR	11	108	3118	0	50.1355
109	PAR	16.25	144	14962	0	13.4374
110	PAR	9	98	2830	0	49.8398
111	PAR	10.5	105	1838	0	49.8398
112	PER	17	115	6906	0	49.6756
113	PER	22	200	10314	0	49.6756
114	PER	10	94	4072	1	41.5606
115	PAR	13	135	3092	0	49.6427
116	PER	10.25	135	4045	0	49.4784
117	PER	10.75	86	2985	0	49.4784
118	PER	21	150	6329	0	49.4784
119	PAR	19	113	3945	0	49.4456
120	PER	8	105	2891	1	38.0123
121	PAR	19	159	3525	0	49.2485
122	PAR	15.5	129	4445	0	48.7556
123	PER	16.5	135	10556	1	12.7474
124	PAR	14.5	90	2291	0	48.5585
125	PAR	14.5	90	9100	1	0.0657084
126	PER	7.5	109	3976	1	3.8768
127	PAR	20	150	4028	0	48.5257
128	PAR	10.5	90	4287	0	47.8686
129	PAR	8	86	3246	0	47.8686
130	PER	8	102	4650	1	16.4928
131	PER	21.5	119	16176	0	47.1458
132	PAR	8.25	89	3155	0	47.1458
133	PAR	19.75	97	5999	0	46.9487
134	PER	13.25	104	4680	1	44.4189
135	PER	11	90	3127	1	2.03696
136	PER	11	120	5013	0	46.7187
137	PER	13.75	120	3434	0	46.7187
138	PAR	16	112	7246	0	46.6858
139	PER	7.75	116	6662	0	46.6858
140	PER	8	122	1520	0	46.42
141	PER	15	139	7241	1	34.73
142	PER	11	102	3948	0	46.23
143	PAR	6.25	96	1607	1	6.73511
144	PAR	35	94	13139	0	46.193
145	PAR	12	107	2236	0	46.0287
146	PER	13.75	109	5201	1	1.18275
147	PAR	9	135	4487	0	45.7659
148	PER	19	150	5675	0	45.7659
149	PER	10.5	101	3603	0	45.5359
150	PER	28	135	4455	1	18.3655
151	PAR	16	144	4299	0	45.2402
152	PAR	10	125	12376	0	45.2402
